# Supplementary material for: Energetic and Protective Coating via Chemical and Physical Synergism for High Water-Reactive Aluminum Powder
Source: Materials (Basel). 2022 Dec 1;15(23):8554. doi: 10.3390/ma15238554 (PMC9739710; doi:10.3390/ma15238554)
Supplement: Supplementary file 1 [file materials-15-08554-s001.zip]

Archive with 2 entries (2 files):
- Video S1 and S2/Video S1,  Video of the water reactivity of w-Al.mp4
- Video S1 and S2/Video S2, Video of the water reactivity of w-Al@FAS-17@GAP.mp4
